# Supplementary material for: Seroprevalence and Serotypes of Dengue Virus Infection in Ghana: A Systematic Review and Meta-Analysis
Source: Diseases. 2025 Apr 14;13(4):114. doi: 10.3390/diseases13040114 (PMC12025918; doi:10.3390/diseases13040114)
Supplement: Supplementary file 1 [file diseases-13-00114-s001.zip]

Archive with 1 entries (1 files):
- diseases-3260602-supplementary.pdf
